# Supplementary material for: Association Between Plasma Metabolites and Psychometric Scores Among Children With Developmental Disabilities: Investigating Sex-Differences
Source: Front Psychiatry. 2020 Dec 22;11:579538. doi: 10.3389/fpsyt.2020.579538 (PMC7783080; doi:10.3389/fpsyt.2020.579538)
Supplement: Supplementary file 1 [file Table_1.xlsx]

## Sheet: Metabolites
Supplementary Table 1: Plasma metabolite concentrations (µM) median (interquartile range). Two-way ANOVA was used to assess differences in main effects and interaction for diagnosis (Dx) and sex. Only p-values with significant associations are shown. Abbreviations: Autism Spectrum Disorder (ASD); Idiopathic developmental delay (i-DD); Down syndrome (DS); Typically developing control (TD); Female …
Pathways	Metabolite	ASD			i-DD			DS			TD			Two-way ANOVA
		Overall	F	M	Overall	F	M	Overall	F	M	Overall	F	M	DX	Sex	Dx*Sex
Amino acids and their metabolites	Alanine	384.11	384.72	384.11	375.67	409.22	372.44	383.56	399.22	373.67	357.11	367.22	356.56		0.03
		(321.11 - 449.89)	(317.44 - 458.22)	(324.89 - 449.89)	(315 - 432.78)	(323.44 - 481)	(295.11 - 409.33)	(348.44 - 435.78)	(370.11 - 449)	(289.11 - 382.89)	(309.78 - 410.78)	(317 - 425.56)	(307.22 - 406.44)
	Arginine	35.56	37.72	35.11	31.11	28.89	35.72	35.11	39.06	28.44	32.22	38.28	30.56
		(27.11 - 46.78)	(30.42 - 47.06)	(26.66 - 46.78)	(24.22 - 42.33)	(22.22 - 34.44)	(25.11 - 43.89)	(28.44 - 45.78)	(31 - 46)	(25.22 - 41.11)	(25.33 - 43.33)	(27.83 - 46.33)	(24.44 - 41.67)
	Asparagine	50.56	50.67	50.56	45.33	49.78	42.94	54.67	54.67	57.11	49.89	50.17	49.67
		(41.67 - 61.22)	(43.17 - 62.5)	(39.67 - 60.89)	(37 - 53.89)	(39.67 - 56.22)	(37 - 52.33)	(43.67 - 60.22)	(46.56 - 56.89)	(43.67 - 63.48)	(40.67 - 57.22)	(39.59 - 56.83)	(40.78 - 57.22)
	Creatine	63.11	63.17	63.11	62.22	64.11	60.39	74.56	73.78	82.56	65.89	65.44	66.11
		(55.11 - 75.22)	(53.39 - 72.61)	(55.56 - 77.44)	(52.33 - 75.33)	(59.44 - 70.56)	(52.11 - 75.33)	(61.33 - 85.56)	(59.83 - 82.5)	(61.33 - 92.44)	(57.33 - 76.67)	(56.61 - 74.67)	(57.33 - 77)
	Glutamate	106.33	102	106.33	174.11	174.11	177.79	171.67	180.11	155.67	134.78	145.89	126.67	0.02		0.02
		(75 - 215.73)	(74.56 - 165.56)	(76.33 - 241.22)	(109.89 - 245.11)	(125.67 - 277.44)	(109.89 - 228.33)	(87.22 - 243.44)	(89.5 - 239.83)	(81.08 - 311.22)	(84.22 - 194.89)	(96.61 - 231.17)	(81.9 - 171.44)
	Glutamine	360.78	364.29	356.91	310.56	310.22	338.56	340.22	339.89	351.56	338.87	338.28	338.87
		(294.56 - 426.44)	(318 - 430.39)	(272.33 - 426.44)	(230.67 - 385.11)	(230.67 - 382.67)	(235.78 - 398)	(279.67 - 402.67)	(290.83 - 425.39)	(197.33 - 397.78)	(270 - 402.89)	(218.44 - 416.67)	(281.22 - 401.67)
	Lysine	108.89	108.21	109	104.56	128.22	101.17	118.89	117.94	131	107.33	114.83	104.78	0.049
		(89.22 - 133.78)	(88.33 - 138.5)	(89.56 - 129.89)	(83.33 - 148.33)	(84 - 152.67)	(83.33 - 132)	(109.89 - 155.67)	(108.5 - 152.17)	(112.89 - 170.11)	(89.89 - 130.33)	(95.61 - 138.83)	(89.22 - 129)
	Ornithine	99	93.5	99.67	99.36	99.56	97.18	94.78	91.11	98.11	91.89	92.22	91.89
		(76 - 115.56)	(72.56 - 108.89)	(78.67 - 116.56)	(77.89 - 117.78)	(82.22 - 125.56)	(73.33 - 111.11)	(82.11 - 112.22)	(82 - 106.17)	(86.11 - 112.78)	(70.22 - 108.78)	(72.83 - 110.78)	(69.44 - 108.22)
	Phenylalanine	50.33	49.17	50.67	52.89	59	49.89	54.67	55.22	51.52	51.22	52.67	50.67			0.038
		(43.22 - 58.44)	(41.72 - 57.72)	(44.33 - 58.44)	(45.89 - 63.67)	(46.89 - 69.89)	(44.44 - 62.11)	(46.44 - 58.89)	(46.72 - 58.56)	(42.22 - 62.22)	(43.78 - 58.78)	(44.94 - 58.22)	(43.44 - 59.11)
	Proline	173.56	176	172.11	185.89	193.89	185.22	186.67	191.67	172.44	177.89	183.22	177.89
		(140.56 - 213.67)	(129.5 - 220.89)	(141.22 - 212.22)	(147.67 - 221.11)	(151.89 - 215.44)	(140 - 221.11)	(141.11 - 237.89)	(145.06 - 233.83)	(136.89 - 296.67)	(142.95 - 221.78)	(151.06 - 218.11)	(138.89 - 222.67)
	Taurine	126.11	126.78	126	125.44	128.44	123.33	128.67	130.11	128.22	124.89	124	125.44
		(103.22 - 142.83)	(103.67 - 141.89)	(103.22 - 146.33)	(110.44 - 155.56)	(115.56 - 164)	(109.56 - 155.3)	(104.22 - 141.22)	(102.94 - 153.83)	(105.92 - 139.44)	(112.11 - 149.22)	(114.06 - 161.06)	(111 - 147)
	Threonine	89.11	90.83	88.44	98.78	103.22	95.44	94.89	93	99	88.78	87.67	89.78
		(75.44 - 109.22)	(75.89 - 112.11)	(75.44 - 108)	(72.67 - 113.11)	(73.33 - 112.11)	(68.67 - 113.11)	(76.11 - 112.56)	(71.22 - 109.94)	(76.11 - 141.67)	(73.89 - 103.44)	(73.61 - 101.94)	(73.89 - 103.56)
	Tryptophan	5	4.37	5	4.44	4.22	4.94	4.44	4.44	5.11	4.11	3.96	4.22
		(3.22 - 7.44)	(2.89 - 6.54)	(3.33 - 7.67)	(2.95 - 6.78)	(2.56 - 5.89)	(3.11 - 6.78)	(2.89 - 6.67)	(3.06 - 6.67)	(2.22 - 8.33)	(2.89 - 6.11)	(2.97 - 6)	(2.78 - 6.11)
	Tyrosine	72.89	64.78	73.89	76.33	76.67	76.11	62.68	66.83	62.68	74	74.5	73.11
		(57.67 - 93.11)	(51.67 - 97.5)	(59.89 - 91.89)	(57.78 - 105.56)	(57.78 - 118.89)	(59.56 - 86.44)	(54.11 - 81.78)	(49.78 - 81.5)	(57.44 - 87.33)	(58.11 - 95)	(62.44 - 94.39)	(55.67 - 95)
Branched chain amino acids (BCAA) and their metabolites	2-Hydroxyisovalerate	3.22	3	3.22	3.22	3.22	3.22	3.33	3.28	3.67	3.44	3.28	3.44
		(2.56 – 4.00)	(2.33 - 3.78)	(2.67 - 4.11)	(2.56 - 3.78)	(2.56 - 4)	(2.67 - 3.67)	(3 – 4.00)	(2.94 - 3.83)	(3.11 - 5.11)	(2.78 – 4.00)	(2.89 – 4.00)	(2.78 – 4.00)
	3-Hydroxyisobutyrate (3-HIB)	8.89	8.39	9.11	9.33	10	8.5	11	9.44	13	10.22	10.18	10.22	0.01
		(6.67 - 12.22)	(6.06 - 14.06)	(7.00 - 11.89)	(6.89 - 12.56)	(8.33 - 13.89)	(6.33 - 11.44)	(7.56 - 14.78)	(6.83 - 14.61)	(9.78 - 14.78)	(6.89 - 14.11)	(7.56 - 15.09)	(6.78 - 13.67)
	3-Methy-l-2oxovalerate	2.89	3	2.89	2.89	2.89	2.78	3.22	3	3.33	2.89	2.94	2.78
		(2.33 - 3.67)	(2.33 - 3.5)	(2.33 - 3.67)	(2.33 - 3.78)	(2.67 - 3.78)	(2.33 - 3.78)	(2.67 - 4.11)	(2.33 - 3.67)	(3.22 - 4.44)	(2.33 - 3.56)	(2.5 - 3.89)	(2.24 - 3.44)
	Isoleucine	54.89	52.89	55.32	52.11	59.22	49.89	56.67	54	60.89	53.33	55.78	52.67
		(44.22 - 70.78)	(38.06 - 71.17)	(46 - 70.22)	(42.11 - 69.89)	(45.33 - 70.67)	(41.66 - 69.67)	(45.78 - 73.33)	(48 - 63.17)	(43.33 - 84.11)	(42.44 - 67.67)	(46.22 - 66.8)	(40.33 - 68.44)
	Leucine	85.51	81.22	85.67	81.97	94.11	77.17	88	85.78	89.56	84.67	86.89	83.11
		(69.11 - 104.67)	(59.78 - 109.61)	(72.11 - 103)	(68.44 - 106)	(69.44 - 106.22)	(68.44 - 100.22)	(76.33 - 108.56)	(76.06 - 100.5)	(82 - 134.89)	(69.33 - 105.89)	(75.28 - 103.44)	(65.67 - 105.89)
	Valine	183.56	184.17	182.78	175.67	175.67	174.5	202.33	197.5	204.11	180.11	189.72	177.33
		(152.11 - 226.33)	(140.94 - 224.28)	(157.33 - 227.67)	(145 - 231.78)	(145 - 247.89)	(148.56 - 226.22)	(169.44 - 268.22)	(163.83 - 227.94)	(173.33 - 284)	(155.44 - 222.11)	(167.28 - 222.21)	(152.78 - 222.11)
Glycolysis	Lactate	3434.78	3254.44	3479.67	3898.56	4156.22	3682.89	3817.78	3686.22	4356.33	3170.56	3209.83	3170.56	0.01
		(2729.67 - 4423.78)	(2453 - 4573.67)	(2770.67 - 4411.22)	(3013.33 - 4691.11)	(3714.22 - 4890.33)	(2623.89 - 4470.85)	(3304.33 - 4720.89)	(3198.94 - 4201.17)	(3551.11 - 5208.81)	(2434.44 - 4038.67)	(2360.89 - 4272.11)	(2505.11 - 3993.33)
	Pyruvate	366.22	401.22	356.78	359.33	426.33	306.94	356.67	409.06	253.67	389.11	389.83	389.11		0.01
		(200.78 - 455.78)	(296.61 - 475.78)	(186.22 - 439.78)	(234.78 - 503.11)	(292.22 - 514.11)	(230.11 - 464.22)	(243.33 - 488.78)	(259.28 - 521.72)	(123.78 - 356.85)	(234.67 - 466.89)	(220.28 - 473.83)	(243.22 - 462.67)
Glutathione metabolism	2-Aminobutyrate	16.85	16.5	16.89	16.22	17.8	15.58	17.78	17.06	19	17.56	17.77	17.11
		(13.22 - 20.11)	(13.39 - 21.22)	(13.22 - 20)	(14.11 - 21.67)	(14.67 - 21.78)	(12.67 - 18.89)	(14.22 - 21.56)	(13.72 - 21.58)	(15.67 - 21.44)	(14.56 - 20.78)	(15.44 - 22.13)	(14.11 - 20.67)
	2-Hydroxybutyrate	14.56	13.56	14.78	16.89	16.89	17	18.44	13.83	21.44	15.33	16.16	15.11	0.054
		(11 - 19.89)	(11.33 - 19.56)	(11 - 20.11)	(11.67 - 23)	(12 - 23.11)	(10.89 - 22)	(12.56 - 23.33)	(11.39 - 22.39)	(18.44 - 25.22)	(11.11 - 22.22)	(11.5 - 23.56)	(11.11 - 22)
	Histidine	71.11	70.5	71.11	65.56	61.11	66.78	69.44	67.61	72.89	68.78	70.11	68.67
		(62.44 - 79.22)	(60.17 - 82.98)	(62.56 - 78.56)	(55.89 - 76.22)	(55.22 - 76.33)	(58.44 - 76.22)	(54.67 - 76.56)	(54.06 - 75.83)	(56.11 - 76.56)	(60.22 - 77.43)	(57.41 - 77.94)	(61.11 - 77.33)
	Serine	119.22	119.56	119.22	125.11	118.33	125.67	112.78	110.11	114.89	114.11	121.89	112.78
		(107.67 - 135)	(112.72 - 137.56)	(107.22 - 134.33)	(105.44 - 141)	(103.56 - 144.11)	(111.56 - 132.78)	(101.78 - 124.22)	(94.83 - 128.67)	(109.22 - 124.22)	(100.44 - 129)	(108.39 - 136.5)	(98 - 126.44)
Homocysteine metabolism	Betaine	48.67	46.56	50.56	45.44	44.33	47.87	47.89	51.83	39.91	46.33	47.67	44.78
		(39.33 - 58)	(35.78 - 53.94)	(40.52 - 58.67)	(38.89 - 54)	(41.56 - 51.44)	(38.89 - 56.67)	(36.78 - 58.44)	(38.11 - 58.83)	(28.78 - 52.78)	(39.78 - 55.11)	(40.83 - 57)	(39.33 - 53.89)
	Choline	13.22	12.17	13.56	13.44	14.11	13.06	16	15.67	16.33	13.11	13.17	13	0.001
		(11.11 - 15.33)	(10.72 - 14.11)	(11.22 - 15.56)	(11.78 - 16)	(12.11 - 16.56)	(11.78 - 15.89)	(13.33 - 19.67)	(13.33 - 19.28)	(13.78 - 21)	(11.11 - 14.89)	(11.5 - 14.72)	(11.06 - 15.11)
	Glycine	225.89	221.28	232.33	233.33	233.33	232.39	223.44	243.28	213.11	217.11	215.94	217.11
		(201.11 - 258.67)	(193.78 - 261.22)	(202.35 - 258.67)	(185.56 - 266)	(197.44 - 254.78)	(183.33 - 266)	(195.44 - 284.33)	(201.89 - 291.56)	(188.56 - 261)	(183.44 - 249.89)	(181.11 - 250.78)	(183.89 - 249.89)
	Methionine	16.89	14.94	17.22	16.33	18.22	16.11	14.44	14.67	13.44	15.33	16.33	14.78
		(12.56 - 21.56)	(11.61 - 21.06)	(12.67 - 22.67)	(12.67 - 22.78)	(13.44 - 24)	(12.56 - 20.11)	(12.78 - 20.11)	(13.72 - 17.17)	(10.12 - 24.22)	(12.11 - 22.56)	(14.06 - 23.5)	(11.56 - 22.56)
	N,N-Dimethylglycine	2.79	2.56	2.89	2.78	2.89	2.78	3.33	3.28	4.22	2.78	2.78	2.78
		(2.11 - 3.56)	(1.94 - 3.28)	(2.22 - 3.67)	(2.22 - 3.56)	(2.22 - 3.56)	(2.22 - 3.45)	(2.88 - 4.67)	(2.56 - 4.5)	(3 - 4.67)	(2.33 - 3.33)	(2.33 - 3.61)	(2.24 - 3.22)
Ketone bodies	3-Hydroxybutyrate	16.11	12.56	16.22	14.11	13.33	14.44	15.11	13.5	22.11	13.56	15.06	13.11
		(10.44 - 24.67)	(9.44 - 20.46)	(11 - 26.11)	(8.44 - 27.44)	(8.44 - 19)	(9.2 - 30.11)	(12.44 - 26.67)	(11.61 - 20.33)	(16.67 - 139)	(9.56 - 22.33)	(10.61 - 22.56)	(9.33 - 22.33)
	Acetoacetate	2.11	2.26	2.11	1.33	0.78	1.56	1.33	1.44	0.67	2.11	1.5	2.33
		(1.14 - 3.44)	(1.44 - 3.33)	(1 - 3.44)	(0.56 - 2.33)	(0.56 - 1.67)	(1 - 2.56)	(0.56 - 2.56)	(0.5 - 2.78)	(0.56 - 2.44)	(1 - 3.89)	(1.06 - 3.46)	(1 - 4.11)
	Acetone	39.67	39.44	40.67	41.89	42.78	40.94	44.89	37.78	54.67	40.56	40.11	40.89
		(34.11 - 48.89)	(33.22 - 51.07)	(34.67 - 48.33)	(35.44 - 48.67)	(35.44 - 49.11)	(36.56 - 47.33)	(35.89 - 56.67)	(34.61 - 53.22)	(44.89 - 80.78)	(33.94 - 50.44)	(33.33 - 46.83)	(34.78 - 51.56)
Lipid metabolism	Carnitine	35.89	35.56	35.89	38	37.67	40.17	43	42.39	43.22	37.11	38.11	36.89	0.0001
		(31.11 - 40.67)	(30.89 - 40.17)	(31.11 - 41.56)	(33.22 - 43.67)	(32.67 - 41.89)	(33.33 - 46.11)	(39.44 - 46.56)	(37.11 - 46.56)	(42 - 46.56)	(32.56 - 41.78)	(32.72 - 42.11)	(32.33 - 41.78)
	O-Acetylcarnitine	3.89	3.67	4	3.89	3.89	4	5.22	4.94	5.41	3.67	3.78	3.67	0.0001	0.026
		(3.11 - 5)	(2.78 - 4.44)	(3.33 - 5)	(3.22 - 5.56)	(3.33 - 5.11)	(3.22 - 5.67)	(4.22 - 6)	(4.33 - 5.83)	(4.22 - 6.89)	(3.11 - 4.67)	(3.11 - 4.83)	(3 - 4.67)
Tricarboxylic acid (TCA) cycle intermediates	2-Oxoglutarate	14.89	14.93	14.89	16.44	18.67	16.19	20.44	20.33	20.44	14.56	14.2	14.67	0.0002
		(11.33 - 19)	(12.22 - 18.28)	(11.22 - 19.05)	(13.11 - 20.22)	(13.33 - 21.89)	(13.11 - 18.56)	(17.56 - 24.22)	(17.56 - 23.78)	(14.11 - 27.26)	(11.44 - 18.11)	(10.78 - 17.83)	(11.56 - 18.11)
	cis-Aconitate	53.89	55.06	53.89	63	63.78	60.78	62.89	63.06	58.22	53.89	53.94	53.89	0.01
		(43.89 - 69.33)	(40.11 - 70)	(44.89 - 68.78)	(49.22 - 75.78)	(54.44 - 75.11)	(40.44 - 75.78)	(53.36 - 90.56)	(59.5 - 91.44)	(52.89 - 79)	(41 - 66.67)	(41.57 - 68.83)	(40.44 - 66.22)
	Fumarate	2.33	2.33	2.33	2.33	2.44	2.17	2.22	2	2.53	2.22	2.17	2.22
		(1.78 - 2.89)	(1.78 - 2.72)	(1.78 - 2.89)	(1.89 - 2.89)	(1.67 - 3)	(1.89 - 2.67)	(1.67 - 2.89)	(1.67 - 2.5)	(1.89 - 4.44)	(1.78 - 2.78)	(1.78 - 2.61)	(1.78 - 2.78)
	Succinate	16	15.83	16.33	18.22	18.89	17.83	18.11	18.44	17.11	15.89	16.39	15.78	0.058
		(12.22 - 20.67)	(12.44 - 19.95)	(12.22 - 21.33)	(16.22 - 22.33)	(17.33 - 22.33)	(12.89 - 22.11)	(15.89 - 23)	(16.22 - 23.17)	(15.41 - 21.78)	(12.33 - 19.56)	(12.06 - 20.44)	(12.44 - 18.9)
Others	Acetate	17.44	16.67	17.67	22.22	22.22	22.33	23.22	23	23.56	18.44	21	18.22
		(13.33 - 26.67)	(12.78 - 22.94)	(13.67 - 29.78)	(17.56 - 35.33)	(17.56 - 36.22)	(17.56 - 33.33)	(18 - 30.22)	(18.39 - 31.17)	(16.11 - 30.22)	(15.11 - 24.78)	(16.55 - 34.52)	(15 - 22.89)
	Creatinine (Crn)	23.78	22.61	23.89	24.44	24.22	24.68	27	28.06	26.67	24	21.83	24.44	0.0004		0.029
		(20.67 - 27)	(19.17 - 26.89)	(21.22 - 27.11)	(20.11 - 28.78)	(21.44 - 28.78)	(20.11 - 28.67)	(24.78 - 29.78)	(25.06 - 30)	(22.78 - 28)	(21.11 - 27.22)	(19.61 - 25.11)	(21.56 - 27.67)
	Dimethy lSulfone	4.67	5.24	4.56	4.56	6.11	4.22	7.11	6.28	7.33	5	5.5	4.89
		(3.11 - 6.33)	(3.33 - 6.39)	(3.11 - 6.11)	(3.56 - 6.89)	(4.22 - 7.22)	(3.44 - 6)	(5.67 - 9.22)	(4.83 - 9.44)	(6.11 - 9.22)	(3.78 - 6.33)	(4.11 - 6.33)	(3.67 - 6.22)
	Formate	157.33	156.54	160.89	166	177.33	161.7	160.56	161.33	156.44	166.89	156.67	170.56
		(134.33 - 201.44)	(126 - 201.61)	(137 - 201.44)	(136.67 - 198)	(136.11 - 219)	(142.67 - 191.78)	(129.78 - 191.44)	(131.06 - 188.67)	(129.78 - 193)	(135.11 - 202.78)	(130.06 - 192.33)	(137.36 - 203.89)
	Glycolate	52	51.44	53.43	54.67	57.56	51.45	53.44	52.78	53.44	54.11	53.28	55.11
		(41.56 - 63.11)	(38.83 - 60.72)	(42.33 - 64.33)	(47.11 - 63.67)	(49.44 - 73.78)	(46.78 - 62.22)	(44.78 - 59)	(43.56 - 59)	(45.44 - 64.11)	(45 - 62.22)	(46.83 - 63)	(44.22 - 62)
	Hypoxanthine	7.89	7.33	8.44	7.67	7.22	8	7.11	7.11	6.78	8.56	9.03	8.56		0.0001	0.031
		(4.33 - 13.78)	(4.06 - 11.33)	(4.44 - 14.33)	(5.33 - 13.33)	(5.22 - 12.89)	(5.33 - 16.11)	(5.11 - 10.89)	(5.11 - 10.44)	(5.11 - 19.56)	(5.22 - 12.78)	(4.44 - 14.39)	(5.44 - 12.33)
	myo Inositol	23.22	23.17	23.22	23.44	22.44	24.06	28.33	28.67	25.22	23.22	24.39	22.89
		(19.11 - 28.78)	(19.22 - 29)	(19 - 28.78)	(20 - 28.33)	(19.89 - 27)	(20 - 28.67)	(22.44 - 36.89)	(23.61 - 36.94)	(21.11 - 36.89)	(18.89 - 29.33)	(20.72 - 30.33)	(18.78 - 28.67)
	trans-4-Hydroxy-L-proline	19.89	20.5	19.56	20.67	21.78	19.39	21	23.33	19.78	19.44	19.83	19.33
		(16.89 - 25.33)	(16.67 - 26)	(16.89 - 24.89)	(16.22 - 26.78)	(17.22 - 26.78)	(16.22 - 25.89)	(18.11 - 27.22)	(18.78 - 28.06)	(16.22 - 27)	(16.67 - 25.11)	(17.89 - 24.61)	(16.22 - 25.78)
	Urea	1841.56	1774.33	1860.78	1664.89	1964.22	1541.22	2128.78	1959.17	2235.56	1861.11	1780.78	1919.89	0.0009
		(1461.89 - 2215)	(1155.94 - 2250.83)	(1497.78 - 2202.78)	(1281.33 - 2197.39)	(1284.56 - 2415.44)	(1244.11 - 1996.22)	(1640.22 - 2743.67)	(1507 - 2667.61)	(1954.44 - 2784.89)	(1546.22 - 2262)	(1458.17 - 2176.56)	(1576.56 - 2270.22)
