# Supplementary material for: Association Between Plasma Metabolites and Psychometric Scores Among Children With Developmental Disabilities: Investigating Sex-Differences
Source: Front Psychiatry. 2020 Dec 22;11:579538. doi: 10.3389/fpsyt.2020.579538 (PMC7783080; doi:10.3389/fpsyt.2020.579538)
Supplement: Supplementary file 2 [file Table_2.xlsx]

## Sheet: MSEL
Supplementary Table 2: Results of multiple linear regression (MLR) analysis predicing MSEL subscale scores based on log-transformed plasma metbolite concentrations after adjusting for child’s neurodevelopmental diagnosis (ASD, i-DD and DS cases to TD controls (reference)), child’s sex (male, female (reference), child’s race/ethnicity (Hispanic, other, white (reference)), maternal age at child's b…
		Visual Reception						Fine Motor						Receptive Language						Expressive Language						MSEL Composite Score
Pathway	Metabolite	Estimate	Error	t Value	Pr > |t|	95% Confidence Limits	95% Confidence Limits	β	Standard Error	t Value	p-value	95% CI (lower bounds)	95% CI (upper bounds)	β	Standard Error	t Value	p-value	95% CI (lower bounds)	95% CI (upper bounds)	β	Standard Error	t Value	p-value	95% CI (lower bounds)	95% CI (upper bounds)	β	Standard Error	t Value	p-value	95% CI (lower bounds)	95% CI (upper bounds)
Amino acids and their metabolites	2-Aminobutyrate	0.634315	7.44966	0.09	0.9322	-14.0079	15.2765	4.07978	6.13974	0.66	0.5067	-7.98778	16.1473	-4.79828	7.83172	-0.61	0.5404	-20.1914	10.5948	-2.13351	7.41912	-0.29	0.7738	-16.7157	12.4487	-0.554815	6.15468	-0.09	0.9282	-12.6517	11.5421
	2-Hydroxybutyrate	-1.60221	4.69625	-0.34	0.7331	-10.8326	7.62819	-1.05846	3.87262	-0.27	0.7847	-8.67002	6.5531	-4.25386	4.93562	-0.86	0.3892	-13.9547	5.44702	-0.974149	4.6778	-0.21	0.8351	-10.1683	8.21999	-1.97216	3.87926	-0.51	0.6114	-9.59678	5.65245
	2-Hydroxyisovalerate	-4.24561	6.65067	-0.64	0.5236	-17.3174	8.82618	2.61852	5.48515	0.48	0.6333	-8.16244	13.3995	-8.1611	6.987	-1.17	0.2434	-21.8939	5.57173	-2.59733	6.62594	-0.39	0.6953	-15.6205	10.4258	-3.09521	5.49515	-0.56	0.5736	-13.8958	7.70543
	3-Hydroxyisobutyrate	2.92815	4.80442	0.61	0.5425	-6.51485	12.3712	0.777829	3.96315	0.2	0.8445	-7.01168	8.56733	5.22868	5.04887	1.04	0.301	-4.69479	15.1521	4.59865	4.78207	0.96	0.3368	-4.80044	13.9977	3.38325	3.96762	0.85	0.3943	-4.41505	11.1815
	3-Methyl-2-oxovalerate	5.33331	6.52528	0.82	0.4142	-7.49202	18.1586	-1.15835	5.38449	-0.22	0.8298	-11.7415	9.42477	-7.16939	6.85949	-1.05	0.2965	-20.6516	6.31282	-6.27742	6.4971	-0.97	0.3345	-19.0474	6.49252	-2.31824	5.394	-0.43	0.6676	-12.9201	8.28359
	Alanine	-3.34239	9.38367	-0.36	0.7219	-21.7858	15.101	5.68003	7.73388	0.73	0.4631	-9.52078	20.8808	4.01748	9.86868	0.41	0.6841	-15.3792	23.4142	8.9543	9.33743	0.96	0.3381	-9.39827	27.3069	3.82686	7.75144	0.49	0.6218	-11.4085	19.0622
	Arginine	4.30225	5.8839	0.73	0.4651	-7.26247	15.867	8.26162	4.83841	1.71	0.0884	-1.24821	17.7714	-0.487977	6.19209	-0.08	0.9372	-12.6584	11.6825	0.471234	5.86388	0.08	0.936	-11.0541	11.9966	3.13577	4.86177	0.64	0.5193	-6.41995	12.6915
	Asparagine	1.63442	7.21961	0.23	0.821	-12.5556	15.8244	1.08726	5.95327	0.18	0.8552	-10.6138	12.7883	4.55297	7.5904	0.6	0.5489	-10.3658	19.4718	8.85493	7.17841	1.23	0.218	-5.25413	22.964	4.03197	5.96181	0.68	0.4992	-7.68588	15.7498
	Betaine	-7.95463	7.773	-1.02	0.3067	-23.2323	7.32307	-10.5029	6.39726	-1.64	0.1014	-23.0766	2.07079	-7.03206	8.17805	-0.86	0.3903	-23.1059	9.04175	-1.38871	7.75092	-0.18	0.8579	-16.623	13.8456	-6.71909	6.42146	-1.05	0.296	-19.3404	5.90218
	Carnitine	7.19758	10.7648	0.67	0.5041	-13.9605	28.3557	13.909	8.85574	1.57	0.117	-3.49683	31.3148	10.0878	11.3172	0.89	0.3732	-12.1559	32.3316	12.7616	10.7096	1.19	0.2341	-8.28787	33.8111	10.9892	8.88242	1.24	0.2167	-6.46904	28.4474
	Glutamate	-0.241353	3.90671	-0.06	0.9508	-7.91993	7.43723	3.19273	3.21774	0.99	0.3216	-3.13167	9.51714	-0.337269	4.10881	-0.08	0.9346	-8.41307	7.73853	-0.157088	3.89105	-0.04	0.9678	-7.80488	7.4907	0.614548	3.22748	0.19	0.8491	-5.72902	6.95812
	Glutamine	1.55283	5.92636	0.26	0.7934	-10.0953	13.201	-4.51723	4.88229	-0.93	0.3554	-14.1133	5.07884	0.419769	6.23342	0.07	0.9463	-11.8319	12.6714	0.490513	5.903	0.08	0.9338	-11.1117	12.0928	-0.514267	4.8965	-0.11	0.9164	-10.1383	9.10972
	Glycine	-5.17808	8.84806	-0.59	0.5587	-22.5688	12.2126	-0.404564	7.29879	-0.06	0.9558	-14.7502	13.9411	-2.6545	9.30862	-0.29	0.7757	-20.9504	15.6414	2.08663	8.81548	0.24	0.813	-15.2401	19.4133	-1.53729	7.31252	-0.21	0.8336	-15.9099	12.8353
	Histidine	5.69766	9.35696	0.61	0.5429	-12.6933	24.0886	9.84329	7.7043	1.28	0.2021	-5.29938	24.986	-4.07264	9.84332	-0.41	0.6793	-23.4195	15.2742	-0.824831	9.32334	-0.09	0.9295	-19.1497	17.5	2.66066	7.7327	0.34	0.731	-12.5378	17.8591
	Isoleucine	4.55555	6.59181	0.69	0.4899	-8.40055	17.5116	4.19003	5.43473	0.77	0.4411	-6.49185	14.8719	-2.15665	6.9359	-0.31	0.756	-15.789	11.4757	-1.61111	6.56854	-0.25	0.8064	-14.5215	11.2992	1.24455	5.44864	0.23	0.8194	-9.46466	11.9538
	Leucine	2.72148	7.61116	0.36	0.7208	-12.2381	17.6811	2.76757	6.27552	0.44	0.6594	-9.56686	15.102	-4.58794	8.00306	-0.57	0.5668	-20.3178	11.1419	-1.18009	7.58153	-0.16	0.8764	-16.0815	13.7213	-0.0694997	6.28904	-0.01	0.9912	-12.4305	12.2915
	Lysine	-0.104734	7.69407	-0.01	0.9891	-15.2273	15.0178	-0.019469	6.34437	0	0.9976	-12.4892	12.4503	-7.08478	8.08492	-0.88	0.3814	-22.9755	8.80599	-7.27484	7.65518	-0.95	0.3425	-22.321	7.77129	-3.6212	6.35421	-0.57	0.569	-16.1103	8.86789
	Methionine	0.959653	5.37203	0.18	0.8583	-9.59898	11.5183	1.6956	4.42907	0.38	0.702	-7.00967	10.4009	0.188811	5.65015	0.03	0.9734	-10.9165	11.2941	-1.73154	5.35002	-0.32	0.7464	-12.2469	8.78383	0.278395	4.43835	0.06	0.95	-8.4451	9.00189
	N,N-Dimethylglycine	2.91705	5.93233	0.49	0.6232	-8.74285	14.577	-4.34691	4.88857	-0.89	0.3744	-13.9553	5.26149	-0.909584	6.24083	-0.15	0.8842	-13.1758	11.3567	0.452219	5.91015	0.08	0.939	-11.1641	12.0685	-0.471973	4.90243	-0.1	0.9233	-10.1076	9.16367
	O-Acetylcarnitine	-9.51685	5.58489	-1.7	0.0891	-20.4939	1.46017	-2.63727	4.61893	-0.57	0.5683	-11.7157	6.44116	-17.1759	5.83522	-2.94	0.0034	-28.6449	-5.70689	-9.26528	5.56332	-1.67	0.0966	-20.1999	1.66933	-9.64817	4.6062	-2.09	0.0368	-18.7016	-0.594766
	Ornithine	-12.9574	6.74377	-1.92	0.0553	-26.2122	0.297397	-10.3895	5.56207	-1.87	0.0625	-21.3217	0.542668	-17.8564	7.07085	-2.53	0.0119	-31.754	-3.95876	-11.2061	6.72379	-1.67	0.0963	-24.4216	2.00935	-13.1028	5.5596	-2.36	0.0189	-24.0301	-2.17553
	Phenylalanine	7.1892	9.57202	0.75	0.453	-11.6244	26.0028	4.0333	7.89566	0.51	0.6097	-11.4855	19.5521	11.5853	10.0583	1.15	0.25	-8.18417	31.3548	13.8113	9.51662	1.45	0.1474	-4.89344	32.5161	9.15418	7.90098	1.16	0.2473	-6.37507	24.6834
	Proline	6.48653	6.89775	0.94	0.3475	-7.07088	20.0439	3.26901	5.69139	0.57	0.566	-7.91733	14.4553	9.69757	7.247	1.34	0.1816	-4.54628	23.9414	6.50022	6.86998	0.95	0.3446	-7.00262	20.0031	6.48781	5.69598	1.14	0.2553	-4.70755	17.6832
	Serine	-0.763176	10.2519	-0.07	0.9407	-20.9132	19.3868	6.94984	8.44695	0.82	0.4111	-9.6525	23.5522	-7.96975	10.7755	-0.74	0.4599	-29.1489	13.2094	-3.85563	10.2092	-0.38	0.7059	-23.9216	16.2103	-1.40987	8.46961	-0.17	0.8679	-18.0567	15.237
	Taurine	-13.2367	8.18427	-1.62	0.1065	-29.3228	2.84933	-1.80649	6.76847	-0.27	0.7897	-15.1098	11.4968	-9.23565	8.62229	-1.07	0.2847	-26.1826	7.71132	-0.91874	8.17601	-0.11	0.9106	-16.9886	15.1511	-6.30062	6.77529	-0.93	0.3529	-19.6173	7.01609
	Threonine	-1.8557	7.60028	-0.24	0.8072	-16.7939	13.0825	2.10484	6.26665	0.34	0.7371	-10.2121	14.4218	-3.65326	7.99209	-0.46	0.6478	-19.3616	12.0551	-6.75078	7.56332	-0.89	0.3726	-21.6164	8.1148	-2.54	6.27836	-0.4	0.686	-14.88	9.80001
	Tryptophan	-4.16499	3.66505	-1.14	0.2564	-11.3686	3.0386	-3.02451	3.02314	-1	0.3177	-8.96644	2.91741	-9.34798	3.83408	-2.44	0.0152	-16.8838	-1.81217	-5.84247	3.64496	-1.6	0.1097	-13.0066	1.32163	-5.5949	3.02048	-1.85	0.0647	-11.5316	0.341814
	Tyrosine	2.02794	6.81944	0.3	0.7663	-11.3756	15.4314	0.260697	5.62373	0.05	0.963	-10.7926	11.314	-0.0696165	7.17297	-0.01	0.9923	-14.168	14.0287	-3.2683	6.79095	-0.48	0.6306	-16.6158	10.0792	-0.262334	5.63457	-0.05	0.9629	-11.337	10.8123
	Urea	7.69968	6.7202	1.15	0.2525	-5.50876	20.9081	3.46633	5.54725	0.62	0.5324	-7.43671	14.3694	12.2958	7.0538	1.74	0.082	-1.56835	26.1599	12.721	6.67535	1.91	0.0574	-0.399336	25.8413	9.04579	5.54337	1.63	0.1034	-1.84961	19.9412
	Valine	10.1437	8.11599	1.25	0.212	-5.80812	26.0956	5.82596	6.69852	0.87	0.3849	-7.33986	18.9918	5.91793	8.54657	0.69	0.489	-10.8802	22.7161	3.9725	8.0958	0.49	0.6239	-11.9397	19.8847	6.46525	6.7101	0.96	0.3358	-6.72334	19.6538
	trans-4-Hydroxy-L-proline	-0.598062	6.99221	-0.09	0.9319	-14.3411	13.145	4.43487	5.76172	0.77	0.4419	-6.8897	15.7594	2.37112	7.35312	0.32	0.7473	-12.0813	16.8236	5.76658	6.95867	0.83	0.4077	-7.91057	19.4437	2.99413	5.775	0.52	0.6044	-8.35654	14.3448
Ketone Body	3-Hydroxybutyrate	-1.36221	2.62194	-0.52	0.6036	-6.51558	3.79116	0.495538	2.16254	0.23	0.8189	-3.7549	4.74597	-3.57667	2.75306	-1.3	0.1946	-8.98776	1.83442	0.156795	2.61222	0.06	0.9522	-4.97749	5.29108	-1.07159	2.16623	-0.49	0.6211	-5.32927	3.18609
	Acetoacetate	0.79647	1.93417	0.41	0.6807	-3.00511	4.59805	0.465523	1.59503	0.29	0.7705	-2.66949	3.60053	0.320635	2.03457	0.16	0.8749	-3.67829	4.31956	0.431515	1.92668	0.22	0.8229	-3.35533	4.21836	0.503518	1.59808	0.32	0.7529	-2.63748	3.64452
	Acetone	-8.9529	5.95068	-1.5	0.1332	-20.6489	2.74306	-5.64057	4.91217	-1.15	0.2515	-15.2954	4.01421	-8.83006	6.26052	-1.41	0.1591	-21.135	3.47488	-2.58331	5.94104	-0.43	0.6639	-14.2603	9.09371	-6.50054	4.91921	-1.32	0.187	-16.1692	3.16808
TCA	2-Oxoglutarate	-6.96107	5.43101	-1.28	0.2006	-17.6356	3.71349	2.07277	4.48571	0.46	0.6443	-6.74382	10.8894	-8.55884	5.70799	-1.5	0.1345	-19.7778	2.66011	-3.93043	5.41621	-0.73	0.4684	-14.5759	6.71505	-4.3435	4.4906	-0.97	0.334	-13.1697	4.48271
	cis-Aconitate	-13.5346	4.98715	-2.71	0.0069	-23.3368	-3.73249	-5.87036	4.13763	-1.42	0.1567	-14.0028	2.26209	-14.0046	5.24659	-2.67	0.0079	-24.3167	-3.69252	-2.21996	5.00826	-0.44	0.6578	-12.0636	7.62368	-8.90691	4.13307	-2.16	0.0317	-17.0304	-0.78342
	Fumarate	-11.3081	5.87725	-1.92	0.055	-22.8597	0.243564	-5.04605	4.86095	-1.04	0.2998	-14.6002	4.50807	-13.6246	6.17301	-2.21	0.0278	-25.7576	-1.4917	-10.3439	5.8576	-1.77	0.0781	-21.8569	1.16911	-10.0814	4.85217	-2.08	0.0383	-19.6183	-0.544543
	Succinate	-11.078	5.68678	-1.95	0.0521	-22.2553	0.099223	-5.11693	4.70334	-1.09	0.2772	-14.3613	4.12742	-15.835	5.95863	-2.66	0.0082	-27.5466	-4.1234	-9.23928	5.67141	-1.63	0.104	-20.3863	1.90777	-10.3184	4.69263	-2.2	0.0284	-19.5417	-1.09512
Creatine/ Creatinine	Creatine	-12.8122	8.61354	-1.49	0.1376	-29.742	4.11755	-9.11995	7.10719	-1.28	0.2001	-23.089	4.84912	-14.4422	9.0557	-1.59	0.1115	-32.241	3.35667	-2.86207	8.59987	-0.33	0.7394	-19.765	14.0408	-9.81058	7.11882	-1.38	0.1689	-23.8025	4.18134
	Creatinine	-4.74287	11.5278	-0.41	0.681	-27.4006	17.9149	1.92763	9.50701	0.2	0.8394	-16.7582	20.6135	3.97181	12.1251	0.33	0.7434	-19.8598	27.8034	10.2814	11.4731	0.9	0.3707	-12.2688	32.8317	2.86002	9.5248	0.3	0.7641	-15.8608	21.5809
Glycolysis	Lactate	-10.0346	4.7475	-2.11	0.0351	-19.3658	-0.703514	-3.24377	3.93182	-0.83	0.4098	-10.9717	4.48416	-10.4044	4.99383	-2.08	0.0378	-20.2197	-0.589058	-5.70693	4.74494	-1.2	0.2297	-15.033	3.61916	-7.34822	3.92659	-1.87	0.062	-15.0659	0.36943
	Pyruvate	-5.00173	3.19028	-1.57	0.1177	-11.2722	1.26872	-2.93874	2.63433	-1.12	0.2652	-8.11648	2.239	-7.70193	3.34437	-2.3	0.0218	-14.2752	-1.12862	-3.05324	3.18314	-0.96	0.338	-9.30964	3.20316	-4.67331	2.63362	-1.77	0.0767	-9.84964	0.503018
Others	Acetate	2.85791	3.50469	0.82	0.4153	-4.03049	9.74632	3.69211	2.88665	1.28	0.2016	-1.98154	9.36577	1.42522	3.6882	0.39	0.6994	-5.82388	8.67432	0.963106	3.49301	0.28	0.7829	-5.90234	7.82855	2.2343	2.8957	0.77	0.4408	-3.45715	7.92574
	Choline	-9.1773	8.18958	-1.12	0.2631	-25.2738	6.91918	2.85289	6.76139	0.42	0.6733	-10.4365	16.1423	-9.44463	8.61379	-1.1	0.2735	-26.3749	7.48563	2.25766	8.16787	0.28	0.7824	-13.7961	18.3115	-3.3776	6.77387	-0.5	0.6183	-16.6915	9.93633
	Dimethyl Sulfone	7.59117	4.55231	1.67	0.0961	-1.35633	16.5387	4.34869	3.76	1.16	0.2481	-3.04153	11.7389	11.3917	4.7718	2.39	0.0174	2.01276	20.7705	9.87662	4.5237	2.18	0.0296	0.985351	18.7679	8.30197	3.75184	2.21	0.0274	0.927781	15.6762
	Formate	-7.40165	7.90721	-0.94	0.3498	-22.9431	8.13983	-3.89883	6.52404	-0.6	0.5504	-16.7217	8.92406	-13.868	8.29789	-1.67	0.0954	-30.1774	2.44132	-16.5366	7.84314	-2.11	0.0356	-31.9521	-1.121	-10.4247	6.52002	-1.6	0.1106	-23.2397	2.39029
	Glycolate	-8.64817	7.93158	-1.09	0.2762	-24.2376	6.94121	-6.45409	6.54184	-0.99	0.3244	-19.312	6.4038	-15.7869	8.31873	-1.9	0.0584	-32.1372	0.563446	-19.0664	7.85715	-2.43	0.0156	-34.5095	-3.62334	-12.4885	6.53422	-1.91	0.0566	-25.3314	0.354442
	Hypoxanthine	-2.47042	2.24142	-1.1	0.271	-6.8759	1.93506	0.78495	1.85045	0.42	0.6716	-2.85207	4.42197	-0.979785	2.36023	-0.42	0.6783	-5.61878	3.65921	1.30786	2.23469	0.59	0.5587	-3.08438	5.70009	-0.339266	1.85433	-0.18	0.8549	-3.98392	3.30539
	myo Inositol	3.91533	6.91014	0.57	0.5713	-9.66643	17.4971	-1.8005	5.69942	-0.32	0.7522	-13.0026	9.40161	3.76147	7.26808	0.52	0.605	-10.5238	18.0468	8.57991	6.87256	1.25	0.2126	-4.92799	22.0878	3.6135	5.70841	0.63	0.5271	-7.6063	14.8333
