# Supplementary material for: Association Between Plasma Metabolites and Psychometric Scores Among Children With Developmental Disabilities: Investigating Sex-Differences
Source: Front Psychiatry. 2020 Dec 22;11:579538. doi: 10.3389/fpsyt.2020.579538 (PMC7783080; doi:10.3389/fpsyt.2020.579538)
Supplement: Supplementary file 5 [file Table_5.XLSX]

## Sheet: Sheet1
Supplementary Table 5: Summary of metabolites found to be significantly associated with psychometric subscales based on Spearman rank correlation and multiple linear regression (MLR) models.
Class of metabolite	Pathway	Metabolite	Spearman	MLR
Amino acids and derivatives	Amino acid	Arginine	ü
		Creatine	ü
		Glutamate	ü
		Glutamine		ü
		N,N-Dimethylglycine		ü
		Ornithine	ü	ü
		Tryptophan		ü
	BCAA and derivatives	3-Hydroxyisobutyrate (3-HIB)	ü
		Isoleucine		ü
		Valine		ü
Energy Metabolites	Glycolysis	Lactate	ü	ü
		Pyruvate	ü	ü
	Ketone bodies	3-Hydroxybutyrate	ü	ü
		Acetoacetate	ü	ü
		Acetone		ü
	Lipid metabolism	Carnitine	ü
		O-Acetylcarnitine	ü	ü
	TCA	cis-Aconitate	ü	ü
		Fumarate	ü	ü
		Succinate		ü
Others	Others	Creatinine (Crn)	ü
		Dimethyl Sulfone	ü	ü
		Hypoxanthine		ü
		Formate		ü
		Glycolate		ü
		Myo Inositol	ü
